# Supplementary material for: Machine Learning Approach Reveals the Assembly of Activated Sludge Microbiome with Different Carbon Sources during Microcosm Startup
Source: Microorganisms. 2021 Jun 25;9(7):1387. doi: 10.3390/microorganisms9071387 (PMC8304691; doi:10.3390/microorganisms9071387)
Supplement: Supplementary file 1 [file microorganisms-09-01387-s001.zip]

Archive with 1 entries (1 files):
- microorganisms-1241829-supplementary.pdf
